# Supplementary material for: Quantitative mapping of transcriptome and proteome dynamics during polarization of human iPSC-derived neurons
Source: eLife. 2020 Sep 17;9:e58124. doi: 10.7554/eLife.58124 (PMC7498259; doi:10.7554/eLife.58124)
Supplement: Figure 2—source code 1. [file elife-58124-fig2-code1.zip › script_fig2_supfig2.R]

### Basten Snoek - BS
### Riccardo Stucchi - RS
### Robbelien Kooistra - RK
### July 2020

# RK - set WD and libpath at Kruyt
setwd("C:/OneDrive/Robbe Work/R/RNAseq Oct2019")
getwd()
.libPaths("C:/OneDrive/Robbe Work/R/library")
.libPaths()

# RK - set WD and libpath on laptop
setwd("C:/Users/robbe/OneDrive/Robbe Work/R/RNAseq Oct2019")
getwd()
.libPaths("C:/Users/robbe/OneDrive/Robbe Work/R/library")
.libPaths()

# if not done, install packages:
install.packages("tidyverse")
install.packages("ggplot2")
install.packages("corrplot")
install.packages("xfun")
install.packages("gridExtra")
install.packages("data.table")
install.packages("reshape2")
install.packages("cowplot")
install.packages("pheatmap")
install.packages("heatmap.2")
install.packages("gplots")
install.packages("rlang")

# load libraries
library(tidyverse)
library(rlang)
library(ggplot2)
library(dplyr)
library(gridExtra)
library(data.table)
library(reshape2)
library(cowplot)
library(RColorBrewer)
library(pheatmap)
library(gplots)

## BS - DEG Stats ####
## read count data from excel file (is Table 1)
tr.counts <- read.xlsx(xlsxFile = "./Count Tables/UMC-RK-b001_HM3JFBGX9_S9_R2.ReadCounts.xlsx",rowNames = T) ###<-------- use counts!!

## make vector with sample names
sam.names <- c("A1.0","A2.0","B1.0","B2.0","A1.1","A2.1","B1.1","B2.1","A1.2","A2.2","B1.2","B2.2")

## normalise per million
tr.norm <- t(t(tr.counts)/apply(tr.counts,2,sum)*1e6)
## check if colsum is 1e6
apply(tr.norm,2,sum) 
## asign sample names
colnames(tr.norm) <- sam.names
# TABLE 2 =  T2_reads_norm_permillion


## BS - full anova model -----------------------------------------------------------------------------------------------------

## Transform normalized counts to log2 for better normal distribution
## !also select only genes that have been observed in more than 4 samples
use.norm <- log2(tr.norm[apply(tr.counts>0,1,sum)>4,]+1)
## asign sample names
colnames(use.norm) <- sam.names

## make regression factors
tp <- c(rep(c("T0","T1","T2"),each=4))  ## timepoints
biorep <- rep(c("A","A","B","B"),3)     ## biological replicates
techrep <- rep(c("tr1","tr2"),6)        ## technnical replicates

## make matrix to collect the p-values 
pval <- matrix(NA,nrow = nrow(use.norm),ncol=3)
tuk.res <- matrix(NA,nrow = nrow(use.norm),ncol=8)

## loop over all genes to do the anova
for( i in 1:nrow(use.norm)){
  xm <- use.norm[i,]
  tmp <- anova(lm(xm~tp+biorep+biorep:techrep)) # calculate p-value for full model
  pval[i,] <- tmp$`Pr(>F)`[1:3]
  tuk.tmp <- TukeyHSD(aov(xm~tp+biorep+biorep:techrep)) # calculate p-value for pair-wise comparisons
  tuk.res[i,] <- c(tuk.tmp$tp[,1],tuk.tmp$tp[,4],tuk.tmp$biorep[,c(1,4)])
}

## asign row- and colnames to pval object 
rownames(pval) <- rownames(use.norm)
colnames(pval) <- c("TP","Biorep","BioTech") 
## save pval object
save(pval,file="obj_pval.out")
## save table from pval object
write.table(pval2,file="pval_full_model.txt",sep="\t",quote = F)


## asign row- and colnames to tuk.res object (containing the effects and p-values from the pair-wise comparisons)
rownames(tuk.res) <- rownames(use.norm)
colnames(tuk.res) <- c("T1T0diff","T2T0diff","T2T1diff","T1T0p","T2T0p","T2T1p","BAdiff","BAp")
## save tuk.res object
save(tuk.res,file="obj_tuk.res.out")
## save table from tuk.res object (is TABLE 3)
write.table(tuk.res,file="Tukey_per_Timepoint_pair.txt",quote=F,sep="\t")

## RK
## FigS2F - correlation replicas transcriptomics ####
# import data (normalized per reads per million)
library(readr)
T2_reads_norm_permillion <- read_delim("T2_reads_norm_permillion.csv", 
                                       ";", escape_double = FALSE, col_types = cols(day1_A1 = col_number(), 
                                                                                    day1_A2 = col_number(), day1_B1 = col_number(), 
                                                                                    day1_B2 = col_number(), day3_A1 = col_number(), 
                                                                                    day3_A2 = col_number(), day3_B1 = col_number(), 
                                                                                    day3_B2 = col_number(), day7_A1 = col_number(), 
                                                                                    day7_A2 = col_number(), day7_B1 = col_number(), 
                                                                                    day7_B2 = col_number()), trim_ws = TRUE)

View(T2_reads_norm_permillion)
# these values are log2 of raw values normalized per million reads

# make new df and transform numbers back to raw values (norm per mln reads)
SF2_norm_per_mln <- cbind(T2_reads_norm_permillion[1], 2^T2_reads_norm_permillion[2:13])
# change column name first column
names(SF2_norm_per_mln)[names(SF2_norm_per_mln) == "X1"] <- "Gene"
View(SF2_norm_per_mln)

# reorder columns
SF2_norm_reorder <- SF2_norm_per_mln[, c(1, 2, 6, 10, 3, 7, 11, 4, 8, 12, 5, 9, 13)]

# calculate ratios per replica
SF2_reps_ratio <- data.frame(cbind(SF2_norm_reorder$day3_A1/SF2_norm_reorder$day1_A1),
                             (SF2_norm_reorder$day7_A1/SF2_norm_reorder$day3_A1),
                             (SF2_norm_reorder$day7_A1/SF2_norm_reorder$day1_A1),
                             (SF2_norm_reorder$day3_A2/SF2_norm_reorder$day1_A2),
                             (SF2_norm_reorder$day7_A2/SF2_norm_reorder$day3_A2),
                             (SF2_norm_reorder$day7_A2/SF2_norm_reorder$day1_A2),
                             (SF2_norm_reorder$day3_B1/SF2_norm_reorder$day1_B1),
                             (SF2_norm_reorder$day7_B1/SF2_norm_reorder$day3_B1),
                             (SF2_norm_reorder$day7_B1/SF2_norm_reorder$day1_B1),
                             (SF2_norm_reorder$day3_B2/SF2_norm_reorder$day1_B2),
                             (SF2_norm_reorder$day7_B2/SF2_norm_reorder$day3_B2),
                             (SF2_norm_reorder$day7_B2/SF2_norm_reorder$day1_B2))
colnames(SF2_reps_ratio)[1:12] <- c("A1_d3d1", "A1_d7d3", "A1_d7d1", "A2_d3d1", "A2_d7d3", "A2_d7d1", "B1_d3d1", "B1_d7d3", "B1_d7d1", "B2_d3d1", "B2_d7d3", "B2_d7d1")
SF2_reps_ratio$Gene_ID <- SF2_norm_reorder$Gene_ID
SF2_reps_ratio <- SF2_reps_ratio[, c(13, 1:12)]


# make columns 2 to 13 numeric
SF2_log2ratio_reps <- cbind(SF2_reps_ratio[,1],
                            log2(SF2_reps_ratio[, 2:13]))

# calculate correlation
RNA_cor <- SF2_log2ratio_reps[, 2:13]
colnames(RNA_cor) <- c("A1_d3/d1", "A1_d7/d3", "A1_d7/d1", "A2_d3/d1", "A2_d7/d3", "A2_d7/d1", "B1_d3/d1", "B1_d7/d3", "B1_d7/d1", "B2_d3/d1", "B2_d7/d3", "B2_d7/d1")
Corvalues_RNA_cor <- cor(RNA_cor)

col3 = colorRampPalette(c("darkblue", "grey", "red"))(80) 

RNAcorplot_circles <- corrplot(Corvalues_RNA_cor, order = "hclust", tl.col = "black", col=col3)
RNAcorplot_numbers <- corrplot(Corvalues_RNA_cor, method = "number" ,order = "hclust", tl.col = "black", col=col3)


## Fig2A - volcano plot log2(d7/d1) ####
# open data
library(readr)
Tukey_per_Timepoint_pair <- read_delim("Tukey_per_Timepoint_pair.csv", 
                                       ";", escape_double = FALSE, col_types = cols(T2T0diff = col_number(), 
                                                                                    T2T0p_1 = col_number()), trim_ws = TRUE)
View(Tukey_per_Timepoint_pair)
Tukey_TP <- Tukey_per_Timepoint_pair

# rename first column
names(Tukey_TP)[names(Tukey_TP) == "X1"] <- "Gene"


# make vulcanoplot
ggplot(data = Tukey_TP, aes(x = T2T0diff, y = T2T0p_1)) +
  geom_point()

# new dataframe with only relevant columns
Tukey_T2T0 <- Tukey_TP[, c(1,3,11)]

# make column for significant changed (-10log(p) > 2.4)
Tukey_T2T0$sign <- ifelse(Tukey_T2T0$T2T0p_1 >= 2.4, "significant", "notsign")


# new column with FC higher than 1 up/ lower than 1 down
library(dplyr)
Tukey_T2T0 <- Tukey_T2T0 %>% mutate(trend = case_when(T2T0diff >= 0 ~ "up",
                                                      T2T0diff <= -0 ~ "down",
                                                      TRUE ~ "same"))
# new column with sign+up, sign+down, nochange
Tukey_T2T0 <- Tukey_T2T0 %>% mutate(group = case_when(sign == "significant" & trend == "up" ~ "sign_up",
                                                      sign == "significant" & trend == "down" ~ "sign_down",
                                                      TRUE ~ "no_change"))

table(Tukey_T2T0$group) # count occurances of sign_down/ up and no change

# plot
volcano <-
  ggplot(data = Tukey_T2T0, aes(x = T2T0diff, y = T2T0p_1, colour = group)) +
  geom_point(size = 1) +
  geom_hline(yintercept = 2.4, linetype = "dashed", color = "#282828") + 
  scale_colour_manual(values = c("#a6a6a6", "#191970", "#D51F1F")) +
  xlab("T2T0 log2foldchange") + ylab("-10log(pvalue)") +
  theme_classic() + theme(axis.text = element_text(colour = "#000000"), axis.ticks = element_blank(), legend.position = "none")

# pdf
pdf("volcano.pdf", useDingbats = F, width = 8, height = 7)
volcano
dev.off()

## FigS2G - volcano plot log2(d3/d1) & log2(d7/d3) ####
# volcanoplot d3d1
# new dataframe with only relevant columns
Tukey_T1T0 <- Tukey_TP[, c(1,2,10)]

# make column for significant changed (-10log(p) > 2.4)
Tukey_T1T0$sign <- ifelse(Tukey_T1T0$T1T0p_1 >= 4.7, "significant", "notsign")


# new column with FC higher than 1 up/ lower than 1 down
library(dplyr)
Tukey_T1T0 <- Tukey_T1T0 %>% mutate(trend = case_when(T1T0diff >= 0 ~ "up",
                                                      T1T0diff <= -0 ~ "down",
                                                      TRUE ~ "same"))
# new column with sign+up, sign+down, nochange
Tukey_T1T0 <- Tukey_T1T0 %>% mutate(group = case_when(sign == "significant" & trend == "up" ~ "sign_up",
                                                      sign == "significant" & trend == "down" ~ "sign_down",
                                                      TRUE ~ "no_change"))

table(Tukey_T1T0$group) # count occurances of sign_down/ up and no change

# plot
library(ggplot2)
volcanod3d1 <-
  ggplot(data = Tukey_T1T0, aes(x = T1T0diff, y = T1T0p_1, colour = group)) +
  geom_point(size = 1) +
  geom_hline(yintercept = 4.7, linetype = "dashed", color = "#282828") + 
  scale_colour_manual(values = c("#a6a6a6", "#191970", "#D51F1F")) +
  xlab("d3d1 log2foldchange") + ylab("-10log(pvalue)") +
  theme_classic() + theme(axis.text = element_text(colour = "#000000"), axis.ticks = element_blank(), legend.position = "none")

# pdf
pdf("volcanod3d1.pdf", useDingbats = F, width = 8, height = 7)
volcanod3d1
dev.off()

# volcanoplot d7d3
# new dataframe with only relevant columns
Tukey_T2T1 <- Tukey_TP[, c(1,4,12)]

# make column for significant changed (-10log(p) > 2.4)
Tukey_T2T1$sign <- ifelse(Tukey_T2T1$T2T1p_1 >= 2.3, "significant", "notsign")


# new column with FC higher than 1 up/ lower than 1 down
library(dplyr)
Tukey_T2T1 <- Tukey_T2T1 %>% mutate(trend = case_when(T2T1diff >= 0 ~ "up",
                                                      T2T1diff <= -0 ~ "down",
                                                      TRUE ~ "same"))
# new column with sign+up, sign+down, nochange
Tukey_T2T1 <- Tukey_T2T1 %>% mutate(group = case_when(sign == "significant" & trend == "up" ~ "sign_up",
                                                      sign == "significant" & trend == "down" ~ "sign_down",
                                                      TRUE ~ "no_change"))

table(Tukey_T2T1$group) # count occurances of sign_down/ up and no change

# plot
library(ggplot2)
volcanod7d3 <-
  ggplot(data = Tukey_T2T1, aes(x = T2T1diff, y = T2T1p_1, colour = group)) +
  geom_point(size = 1) +
  geom_hline(yintercept = 2.3, linetype = "dashed", color = "#282828") + 
  scale_colour_manual(values = c("#a6a6a6", "#191970", "#D51F1F")) +
  xlab("d3d1 log2foldchange") + ylab("-10log(pvalue)") +
  theme_classic() + theme(axis.text = element_text(colour = "#000000"), axis.ticks = element_blank(), legend.position = "none")

# pdf
pdf("volcanod7d3.pdf", useDingbats = F, width = 8, height = 7)
volcanod7d3
dev.off()


## BS - GO enrichment in DEG ####
## Load gene names
gene.names <- read.delim(file="D:/Utrecht/Additional_data/Human/Gene_names_and_positions.txt")
## load GO terms
GO <- read.delim(file="D:/Utrecht/Additional_data/Human/Human_GO_terms.txt")

## get unique GO instances 
GO.uni <- unique(GO[,c(1,3,4,5)])

## Get all gene names of the genes tested in the statistical model
all.genes <- unique(as.character(gene.names[gene.names$Gene.name %in% gsub("__.*","",rownames(tuk.res)),"Gene.stable.ID"]))


## prepare sets of genes per GO term for enrichmnet function 
all.GO <- table(GO.uni[GO.uni$Gene.stable.ID %in% all.genes,"GO.term.name"])
all.genes <- all.genes[all.genes %in% GO.uni$Gene.stable.ID]

## GO enrichment function, making use of the phyper function
hum.go.enr <- function(use.genes){
  use.genes <- gsub("__.*","",use.genes)
  use.genes <- unique(as.character(gene.names[gene.names$Gene.name %in% use.genes,"Gene.stable.ID"]))
  use.genes
  
  
  all.GO <- table(GO.uni[GO.uni$Gene.stable.ID %in% all.genes,"GO.term.name"])
  GO.in.set <- table(GO.uni[GO.uni$Gene.stable.ID %in% use.genes,"GO.term.name"])
  all.genes <- all.genes[all.genes %in% GO.uni$Gene.stable.ID]
  use.genes <- use.genes[use.genes %in% GO.uni$Gene.stable.ID]
  
  inset <- length(use.genes)
  totg <- length(all.genes)
  
  ok <- phyper(GO.in.set,all.GO,totg-all.GO,inset,lower.tail = F)
  ok <- data.frame(ok,all.GO,GO.in.set,inset,totg)
  ok <- ok[order(ok[,2]),c(1,2,4,6,7,8)]
  ok2 <- ok[ok[,4]>3 & ok[,2]<0.001,]
  colnames(ok2) <- c("GO_name","p-val","Genes_in_GO","Genes_found","Total_genes_in_set","Total_genes_with_GO")
  return(ok2)
}


## GO enrichment testing of the different groups of DEG
use.genes <- rownames(tuk.res)[p.adjust(tuk.res[,"T2T0p"],method = "BH")<0.05]
T2T0p <- hum.go.enr(use.genes = use.genes)
use.genes <- rownames(tuk.res)[p.adjust(tuk.res[,"T2T0p"],method = "BH")<0.05 & tuk.res[,"T2T0diff"]>0]
T2T0p.up <- hum.go.enr(use.genes = use.genes)
use.genes <- rownames(tuk.res)[p.adjust(tuk.res[,"T2T0p"],method = "BH")<0.05 & tuk.res[,"T2T0diff"]<0]
T2T0p.down <- hum.go.enr(use.genes = use.genes)

use.genes <- rownames(tuk.res)[p.adjust(tuk.res[,"T2T1p"],method = "BH")<0.05]
T2T1p <- hum.go.enr(use.genes = use.genes)
use.genes <- rownames(tuk.res)[p.adjust(tuk.res[,"T2T1p"],method = "BH")<0.05 & tuk.res[,"T2T1diff"]>0]
T2T1p.up <- hum.go.enr(use.genes = use.genes)
use.genes <- rownames(tuk.res)[p.adjust(tuk.res[,"T2T1p"],method = "BH")<0.05 & tuk.res[,"T2T1diff"]<0]
T2T1p.down <- hum.go.enr(use.genes = use.genes)

## write an excel table with the results (is TABLE 4)
write.xlsx(list("T2T0p" = T2T0p,"T2T0p.up" = T2T0p.up,"T2T1.down" = T2T0p.down,"T2T1p" = T2T1p,"T2T1p.up" = T2T1p.up,"T2T1p.down" = T2T1p.down),file = "Go_enrich_March2020.xlsx")

## RK
## Fig2B & 2C - GO RNA upregulated & downregulated ####
# import GO data
library(readr)
GO_T2T0_up <- read_delim("GO_T2T0_up.csv", 
                         ";", escape_double = FALSE, col_types = cols(Freq = col_number(), 
                                                                      Freq.1 = col_number(), Freq.2 = col_number(), 
                                                                      inset = col_number(), totg = col_number()), 
                         trim_ws = TRUE)
View(GO_T2T0_up)

library(readr)
GO_T2T0_down <- read_delim("GO_T2T0_down.csv", 
                           ";", escape_double = FALSE, col_types = cols(Freq = col_number(), 
                                                                        Freq.1 = col_number(), Freq.2 = col_number(), 
                                                                        inset = col_number(), totg = col_number()), 
                           trim_ws = TRUE)
View(GO_T2T0_down)


names(GO_T2T0_up)[names(GO_T2T0_up) == "Var1"] <- "GO_name"
names(GO_T2T0_down)[names(GO_T2T0_down) == "Var1"] <- "GO_name"

library(readr)
GO_T2T0_pval <- read_delim("GO_T2T0_pval.csv", 
                           ";", escape_double = FALSE, col_types = cols(GO_name = col_character(), 
                                                                        pval = col_number()), trim_ws = TRUE)
View(GO_T2T0_pval)


# merge GO data pval and frequency up/down in new dataframes
GO_up_p <- merge(x = GO_T2T0_up, y = GO_T2T0_pval, by = "GO_name")
GO_up_p_all <- merge(x = GO_T2T0_up, y = GO_T2T0_pval, by = "GO_name", all = T)

GO_down_p <- merge(x = GO_T2T0_down, y = GO_T2T0_pval, by = "GO_name")
GO_down_p_all <- merge(x = GO_T2T0_down, y = GO_T2T0_pval, by = "GO_name", all = T)

GO_both <- merge(x = GO_T2T0_up, y = GO_T2T0_down, by = "GO_name", suffixes = c("up", "down"))
GO_both_p <- merge(x = GO_T2T0_pval, y = GO_both, by = "GO_name")

# remove GO terms that are enriched for upregulation as well as downregulation
GO_up_p_uniq <- GO_up_p[(GO_up_p$GO_name != "cytoplasm" & 
                           GO_up_p$GO_name != "cytosol" & 
                           GO_up_p$GO_name != "microtubule" &
                           GO_up_p$GO_name != "microtubule binding" &
                           GO_up_p$GO_name != "mitotic spindle" & 
                           GO_up_p$GO_name != "spindle" &
                           GO_up_p$GO_name != "arginine metabolic process" &
                           GO_up_p$GO_name != "cellular response to histamine"), ]

GO_down_p_uniq <- GO_down_p[(GO_down_p$GO_name != "cytoplasm" & 
                               GO_down_p$GO_name != "cytosol" & 
                               GO_down_p$GO_name != "microtubule" &
                               GO_down_p$GO_name != "microtubule binding" &
                               GO_down_p$GO_name != "mitotic spindle" & 
                               GO_down_p$GO_name != "spindle" &
                               GO_down_p$GO_name != "double-strand break repair via break-induced replication" &
                               GO_down_p$GO_name != "FHA domain binding" &
                               GO_down_p$GO_name != "pre-replicative complex assembly involved in nuclear cell cycle DNA replication"), ]

# select top 10 significant pvalues for upregulated genes
GO_up_ptop10 <- GO_up_p_uniq[order(GO_up_p_uniq$pval), ][1:10, ]

# select top 10 significant pvalues for downregulated genes
GO_down_ptop10 <- GO_down_p_uniq[order(GO_down_p_uniq$pval), ][1:10, ]

# select top 15 significant pvalues for upregulated genes
GO_up_ptop15 <- GO_up_p_uniq[order(GO_up_p_uniq$pval), ][1:15, ]

# select top 15 significant pvalues for downregulated genes
GO_down_ptop15 <- GO_down_p_uniq[order(GO_down_p_uniq$pval), ][1:15, ]

# plot log10(pvalue) of upregulated genes (with 10log the smallest pvalue gets largest value, so large bar indicates highest sifnificance)
ggplot(data = GO_up_ptop10, aes(x = reorder(GO_name, -pval), y = log10(pval)), size = pval) +
  geom_bar(stat = "identity", width = 0.5) + 
  coord_flip() + 
  scale_y_reverse() + 
  theme_classic()

RNA_up_T2T0 <- 
  ggplot(data = GO_up_ptop15, aes(x = reorder(GO_name, -pval), y = log10(pval)), size = pval) +
  geom_segment(aes(xend = reorder(GO_name, -pval), yend = 0), colour = "#D51F1F", size = 2, lineend = "round") + 
  coord_flip() + 
  scale_y_reverse(expand = c(0, 0), limits = c(0, -10)) + 
  theme_classic() +
  xlab("") +
  theme(axis.text = element_text(colour = "#000000"), axis.ticks = element_blank())


# plot log10(pvalue) of downregulated genes
RNA_down_T2T0 <- 
  ggplot(data = GO_down_ptop15, aes(x = reorder(GO_name, -pval), y = log10(pval)), size = pval) +
  geom_segment(aes(xend = reorder(GO_name, -pval), yend = 0), colour = "#191970", size = 2, lineend = "round") + 
  coord_flip() + 
  scale_y_reverse(expand = c(0, 0), limits = c(0, -10)) + 
  theme_classic() +
  xlab("") +
  theme(axis.text = element_text(colour = "#000000"), axis.ticks = element_blank())

# pdf
pdf("RNA_trends.pdf", useDingbats = F, width = 8, height = 6.6)
gridExtra::grid.arrange(RNA_up_T2T0, RNA_down_T2T0, nrow = 2)
dev.off()


## RS
## FigS2H - correlation replicas proteomics ####
#IMPORT DATA from CSV (Replica_A in online database PXD020221)

#Remove proteins only identified and not measured
Replica_A_0=cbind(Replica_A,is.na(Replica_A$`1_T1/T0`))
colnames(Replica_A_0)[60]="not quantified"

#Contaminants (ALB and KRT and PCLO(score 0))
grepl('P02768',Replica_A_0$Accession) | grepl('KRT',Replica_A_0$`gene name`) 
Replica_A_1=cbind(Replica_A_0,grepl('P02768',Replica_A_0$Accession) | grepl('KRT',Replica_A_0$`gene name`))
colnames(Replica_A_1)[61]="contaminants"

#Spectral counts > 2 
Replica_A_1$`1_T1/T0 Count`>2 & Replica_A_1$`2_T1/T0 Count`>2
Replica_A_2=cbind(Replica_A_1,Replica_A_1$`1_T1/T0 Count`>2 & Replica_A_1$`2_T1/T0 Count`>2)
colnames(Replica_A_2)[62]="Spectral counts > 2"

# Filter only QTF proteins
REPLICA_A_QTF=Replica_A_2[Replica_A_2$contaminants==FALSE & Replica_A_2$`Spectral counts > 2`==TRUE & Replica_A_2$`not quantified`==FALSE,]

#Variability qtf peptides high (>100) 
(REPLICA_A_QTF$`1_T1/T0 Variability [%]`>100 | REPLICA_A_QTF$`1_T2/T0 Variability [%]`>100 | REPLICA_A_QTF$`1_T2/T1 Variability [%]`>100 | REPLICA_A_QTF$`2_T1/T0 Variability [%]`>100 | REPLICA_A_QTF$`2_T2/T0 Variability [%]`>100 | REPLICA_A_QTF$`2_T2/T1 Variability [%]`>100)  
REPLICA_A_QTF_1=cbind(REPLICA_A_QTF,REPLICA_A_QTF$`1_T1/T0 Variability [%]`>100 | REPLICA_A_QTF$`1_T2/T0 Variability [%]`>100 | REPLICA_A_QTF$`1_T2/T1 Variability [%]`>100 | REPLICA_A_QTF$`2_T1/T0 Variability [%]`>100 | REPLICA_A_QTF$`2_T2/T0 Variability [%]`>100 | REPLICA_A_QTF$`2_T2/T1 Variability [%]`>100)
colnames(REPLICA_A_QTF_1)[63]="High variability qtf"

#Variability 2 replicates high (abs(log2foldchange)>0.4)
abs(REPLICA_A_QTF_1$`log2(2_T0/1_T0)`) > 0.4 | abs(REPLICA_A_QTF_1$`log2(2_T1/1_T1)`) > 0.4| abs(REPLICA_A_QTF_1$`log2(2_T2/1_T2)`) > 0.4 
REPLICA_A_QTF_2=cbind(REPLICA_A_QTF_1,abs(REPLICA_A_QTF_1$`log2(2_T0/1_T0)`) > 0.4 | abs(REPLICA_A_QTF_1$`log2(2_T1/1_T1)`) > 0.4 | abs(REPLICA_A_QTF_1$`log2(2_T2/1_T2)`) > 0.4 )
colnames(REPLICA_A_QTF_2)[64]="High variability replicates"

#Filter out protein with too high variability qtf peptides and between replicates
REPLICA_A_FINAL=REPLICA_A_QTF_2[REPLICA_A_QTF_2$`High variability qtf`==FALSE & REPLICA_A_QTF_2$`High variability replicates`==FALSE,]

#function to define log2(mean(a,b))
log2mean <- function(x) {
  w=log2(mean(x)) 
  w
}

#Calculate means for T1/T0
REPLICA_A_FINAL1=cbind(REPLICA_A_FINAL,apply(REPLICA_A_FINAL[,c(13,25)],1,log2mean),apply(REPLICA_A_FINAL[,c(15,27)],1,sum),apply(REPLICA_A_FINAL[,c(16,28)],1,mean))
colnames(REPLICA_A_FINAL1)[65:67]=c("log2(T1/T0)","T1/T0 Count","T1/T0 Variability")
# log2(mean(RATIO))
# sum(Spectral counts)
# mean(Variability)

#Calculate means for T2/T1
REPLICA_A_FINAL2=cbind(REPLICA_A_FINAL1,apply(REPLICA_A_FINAL1[,c(17,29)],1,log2mean),apply(REPLICA_A_FINAL1[,c(19,31)],1,sum),apply(REPLICA_A_FINAL1[,c(20,32)],1,mean))                      
colnames(REPLICA_A_FINAL2)[68:70]=c("log2(T2/T1)","T2/T1 Count","T2/T1 Variability")

#Calculate means for T2/T0
REPLICA_A_FINAL3=cbind(REPLICA_A_FINAL2,apply(REPLICA_A_FINAL2[,c(21,33)],1,log2mean),apply(REPLICA_A_FINAL2[,c(23,35)],1,sum),apply(REPLICA_A_FINAL2[,c(24,36)],1,mean))                      
colnames(REPLICA_A_FINAL3)[71:73]=c("log2(T2/T0)","T2/T0 Count","T2/T0 Variability")

#Remove PCLO outlier
library(dplyr)
REPLICA_A_FINAL4=filter(REPLICA_A_FINAL3, !grepl('PCLO',REPLICA_A_FINAL3$`gene name`))

#scatter plots 2 replicates (to visualize reproducibility)
attach(REPLICA_A_FINAL4)
ggMarginal(ggplot(REPLICA_A_FINAL4, aes(x=`1_log2(T1/T0)`,y=`2_log2(T1/T0)`)) + geom_point(col="lightgreen", size=1, shape=20) + ylim(-1.5,+1.5) + xlim(-1.5,+1.5) + coord_fixed() + theme_light(),type = "histogram", fill="lightgreen") 
ggMarginal(ggplot(REPLICA_A_FINAL4, aes(x=`1_log2(T2/T1)`,y=`2_log2(T2/T1)`)) + geom_point(col="lightblue", size=1, shape=20) + ylim(-2,+2) + xlim(-2,+2) + coord_fixed() + theme_light(),type = "histogram", fill="lightblue")  
ggMarginal(ggplot(REPLICA_A_FINAL4, aes(x=`1_log2(T2/T0)`,y=`2_log2(T2/T0)`)) + geom_point(col="orange", size=1, shape=20) + ylim(-2.5,+2.5) + xlim(-2.5,+2.5) + coord_fixed() + theme_light(),type = "histogram", fill="orange")  
grid.arrange(ggMarginal(ggplot(REPLICA_A_FINAL4, aes(x=`1_log2(T1/T0)`,y=`2_log2(T1/T0)`)) + geom_point(col="lightgreen", size=1, shape=20) + ylim(-1.5,+1.5) + xlim(-1.5,+1.5) + coord_fixed() + theme_light(),type = "histogram", fill="lightgreen") ,ggMarginal(ggplot(REPLICA_A_FINAL4, aes(x=`1_log2(T2/T1)`,y=`2_log2(T2/T1)`)) + geom_point(col="lightblue", size=1, shape=20) + ylim(-2,+2) + xlim(-2,+2) + coord_fixed() + theme_light(),type = "histogram", fill="lightblue"),ggMarginal(ggplot(REPLICA_A_FINAL4, aes(x=`1_log2(T2/T0)`,y=`2_log2(T2/T0)`)) + geom_point(col="orange", size=1, shape=20) + ylim(-2.5,+2.5) + xlim(-2.5,+2.5) + coord_fixed() + theme_light(),type = "histogram", fill="orange"), nrow=1)  

# define colors for corplot
col3 = colorRampPalette(c("darkblue", "grey", "red"))(80) 

#Correlation variables
MS_cor <- REPLICA_A_FINAL4[,c(14,18,22,26,30,34)]
colnames(MS_cor) <- c("A_d3/d1", "A_d7/d3", "A_d7/d1", "B_d3/d1", "B_d7/d3", "B_d7/d1")
Corvalues_MS_cor <- cor(MS_cor)
PROTcorplot_circles <- corrplot(Corvalues_MS_cor, order = "hclust", tl.col = "black", col=col3)
PROTcorplot_numbers <- corrplot(Corvalues_MS_cor, method = "number" ,order = "hclust", tl.col = "black", col=col3)

## Fig2D & 2E - proteomics up & downregulated and GO enrichments ####

#function to calculate how many proteins above a defined foldchange
n.proteins_above0.3<-function(x) {
  m = abs(x) > 0.3 
  sum(m)
}
#apply function to calculate numbers of proteins
apply(REPLICA_A_FINAL4[,c(65,68,71)],2,n.proteins_above0.3)
n.proteins_0.3=matrix(apply(REPLICA_A_FINAL4[,c(65,68,71)],2,n.proteins_above0.3),nrow=1, byrow=TRUE)
colnames(n.proteins_0.3)=c("log2T1/T0","log2T2/T1","log2T2/T0")
rownames(n.proteins_0.3)="n. of proteins"
perc_proteins_0.3=((n.proteins_0.3) * 100) / nrow(REPLICA_A_FINAL4)
rownames(perc_proteins_0.3)="% proteins"
Summary_proteins_0.3=rbind(n.proteins_0.3,perc_proteins_0.3)
write.csv(Summary_proteins_0.3,file="Summary_proteins_0.3.csv")

#Extract list of proteins above > 0.3 or below < -0.3 
Changing_proteins_T1vsT0=subset(REPLICA_A_FINAL4, REPLICA_A_FINAL4$`log2(T1/T0)`>0.3 |REPLICA_A_FINAL4$`log2(T1/T0)`< -0.3 , select=c("Accession","Description","gene name", "log2(T1/T0)","log2(T2/T1)","log2(T2/T0)")) 
write.csv(Changing_proteins_T1vsT0,file="Changing_proteins_T1vsT0.csv")
Changing_proteins_T2vsT1=subset(REPLICA_A_FINAL4, REPLICA_A_FINAL4$`log2(T2/T1)`>0.3 |REPLICA_A_FINAL4$`log2(T2/T1)`< -0.3 , select=c("Accession","Description","gene name", "log2(T1/T0)","log2(T2/T1)","log2(T2/T0)")) 
write.csv(Changing_proteins_T2vsT1,file="Changing_proteins_T2vsT1.csv")
Changing_proteins_T2vsT0=subset(REPLICA_A_FINAL4, REPLICA_A_FINAL4$`log2(T2/T0)`>0.3 |REPLICA_A_FINAL4$`log2(T2/T0)`< -0.3 , select=c("Accession","Description","gene name", "log2(T1/T0)","log2(T2/T1)","log2(T2/T0)")) 
write.csv(Changing_proteins_T2vsT0,file="Changing_proteins_T2vsT0.csv")

#Calculate means for T1/T0 
Replica_A_3=cbind(Replica_A_2,apply(Replica_A_2[,c(13,25)],1,log2mean),apply(Replica_A_2[,c(15,27)],1,mean),apply(Replica_A_2[,c(16,28)],1,mean))
colnames(Replica_A_3)[63:65]=c("log2(T1/T0)","T1/T0 Count","T1/T0 Variability")
#Calculate means for T2/T1
Replica_A_4=cbind(Replica_A_3,apply(Replica_A_3[,c(17,29)],1,log2mean),apply(Replica_A_3[,c(19,31)],1,mean),apply(Replica_A_3[,c(20,32)],1,mean))                      
colnames(Replica_A_4)[66:68]=c("log2(T2/T1)","T2/T1 Count","T2/T1 Variability")
#Calculate means for T2/T0
Replica_A_5=cbind(Replica_A_4,apply(Replica_A_4[,c(21,33)],1,log2mean),apply(Replica_A_4[,c(23,35)],1,mean),apply(Replica_A_4[,c(24,36)],1,mean))                      
colnames(Replica_A_5)[69:71]=c("log2(T2/T0)","T2/T0 Count","T2/T0 Variability")

#Add zero column T0
Replica_A_6=cbind(Replica_A_5,rep(0,each=7512))
colnames(Replica_A_6)[72]="log2(T0/T0)"

#remove non changing proteins from analysis (log2RATiO > 0.3 or log2RATIO < -0.3)
REPLICA_A_CHANGING=filter(REPLICA_A_FINAL5, REPLICA_A_FINAL5$`log2(T1/T0)`> 0.3 | REPLICA_A_FINAL5$`log2(T1/T0)`< -0.3 | REPLICA_A_FINAL5$`log2(T2/T1)`> 0.3 | REPLICA_A_FINAL5$`log2(T2/T1)`< -0.3 | REPLICA_A_FINAL5$`log2(T2/T0)`> 0.3 | REPLICA_A_FINAL5$`log2(T2/T0)`< -0.3)
#visualize UPREGULATED AND DOWNREGULATED PROTEINS
maps.graphs(REPLICA_A_CHANGING[,c(3,74,65,68,71)],"gene name") #UPREGULATED AND DOWNREGULATED
maps.graphs(REPLICA_A_CHANGING[REPLICA_A_CHANGING$`log2(T2/T0)`> 0.3,c(3,74,65,68,71)],"gene name") #UPREGULATED (t2vst0 > 0.3)
maps.graphs(REPLICA_A_CHANGING[REPLICA_A_CHANGING$`log2(T2/T0)`< -0.3,c(3,74,65,68,71)],"gene name") #DOWNREGULATED (t2vst0 < -0.3)

#cluster analysis (Kmeans) - REPLICA_A_CHANGING
cluster_K= kmeans(REPLICA_A_CHANGING[,c(74,65,68,71)], centers = 6, nstart = 25) #never re-run Cluster aanalysis
str(cluster_K)        
Clusters_1_to_6=as.factor(cluster_K$cluster)
Clusters_1_to_6
library(car)
Clusters_1_to_6_OK=recode(Clusters_1_to_6,"c('3')='6';c('6')='3'")
Clusters_1_to_6_OK
#attach clusters to table changing proteins(n.2218)
REPLICA_A_CHANGING_2=cbind(REPLICA_A_CHANGING,Clusters_1_to_6_OK)
colnames(REPLICA_A_CHANGING_2)[75]="Cluster"
#attach clusters to table FINAL(n.5626)
REPLICA_A_FINAL6=merge(REPLICA_A_FINAL5,REPLICA_A_CHANGING_2[,c(1,75)], by="Accession", all.x = TRUE)
#subsitute NA with 0 (non changing proteins)
levels(REPLICA_A_FINAL6$Cluster) = c(levels(REPLICA_A_FINAL6$Cluster),"0")
REPLICA_A_FINAL6$Cluster[is.na(REPLICA_A_FINAL6$Cluster)] = 0
write.csv(REPLICA_A_FINAL6,file="qtf_proteins.csv")
#attach Clusters to table REPLICA_A_6 (n.7512, all identified proteins)
Replica_A_7=merge(Replica_A_6,REPLICA_A_FINAL6[,c(1,63,64,75)], by="Accession", all.x = TRUE)
write.csv(Replica_A_7,file="all_proteins.csv")

#reshape proteins for line trends
REPLICA_A_CHANGING_REDUCED=REPLICA_A_CHANGING_2[,c(3,74,65,71)]
REPLICA_A_CHANGING_trend=melt(REPLICA_A_CHANGING_REDUCED, id="gene name")
REPLICA_A_CHANGING_trend2=merge(REPLICA_A_CHANGING_trend,REPLICA_A_CHANGING_2[,c(3,75)], by="gene name")
#Visualize Clusters on line trend plots
ggplot(REPLICA_A_CHANGING_trend2, aes(x=variable, y=value, group=REPLICA_A_CHANGING_trend2$`gene name`,colour=REPLICA_A_CHANGING_trend2$Cluster)) + 
  facet_wrap(~Cluster,scales = "free_y", drop = FALSE, nrow = 2) + 
  theme_light()+ geom_point() + geom_smooth(se=FALSE, size=0.7) + 
  scale_color_manual(values=Palette1, guide=FALSE) + theme_light() + ylab("log2(RATIO)") + ylim(-2,+2.7)

#count n.proteins in each cluster
n.proteins_per_Cluster=c(sum(REPLICA_A_CHANGING_2$Cluster==1),sum(REPLICA_A_CHANGING_2$Cluster==2),sum(REPLICA_A_CHANGING_2$Cluster==3),sum(REPLICA_A_CHANGING_2$Cluster==4),sum(REPLICA_A_CHANGING_2$Cluster==5),sum(REPLICA_A_CHANGING_2$Cluster==6))
data.frame(Cluster=rep(1:6,1),n.proteins_per_Cluster)
table_n.proteins_per_Cluster=data.frame(Cluster=rep(1:6,1),n.proteins_per_Cluster)
write.csv(table_n.proteins_per_Cluster,file ='table_n.proteins_per_Cluster.csv')
table_n.proteinsupanddown=data.frame(trend=c("Up-regulated","Down-regulated"),number=c(table_n.proteins_per_Cluster[1,2] + table_n.proteins_per_Cluster[2,2] + table_n.proteins_per_Cluster[3,2],table_n.proteins_per_Cluster[4,2] + table_n.proteins_per_Cluster[5,2] + table_n.proteins_per_Cluster[6,2])) 
write.csv(table_n.proteinsupanddown ,file ='table_n.proteinsupanddown.csv')

#Export proteins in Cluster2
Cluster2=REPLICA_A_CHANGING_2[REPLICA_A_CHANGING_2$Cluster==2,]
write.csv(Cluster2,file = "Cluster2.csv")

#Enrichment analysis using Gene profiler
library(gProfileR)
GO_Cluster1=gprofiler(REPLICA_A_CHANGING_2[REPLICA_A_CHANGING_2$Cluster==1,3]) #Cluster 1 gProfiler analysis
GO_Cluster2=gprofiler(REPLICA_A_CHANGING_2[REPLICA_A_CHANGING_2$Cluster==2,3]) #Cluster 2 gProfiler analysis
GO_Cluster3=gprofiler(REPLICA_A_CHANGING_2[REPLICA_A_CHANGING_2$Cluster==3,3]) #Cluster 3 gProfiler analysis
GO_Cluster4=gprofiler(REPLICA_A_CHANGING_2[REPLICA_A_CHANGING_2$Cluster==4,3]) #Cluster 4 gProfiler analysis
GO_Cluster5=gprofiler(REPLICA_A_CHANGING_2[REPLICA_A_CHANGING_2$Cluster==5,3]) #Cluster 5 gProfiler analysis
GO_Cluster6=gprofiler(REPLICA_A_CHANGING_2[REPLICA_A_CHANGING_2$Cluster==6,3]) #Cluster 6 gProfiler analysis

#Merge all GO_analyses together
GO_all_clusters=Reduce(function(x,y) merge(x,y,by=c("term.name","term.id"),all= TRUE), list(GO_Cluster1,GO_Cluster2,GO_Cluster3,GO_Cluster4,GO_Cluster5,GO_Cluster6))
#Renaming columns with cluster numbers
colnames(GO_all_clusters)[3:14]=c("query.number_1","significant_1","p.value_1","term.size_1","query.size_1","overlap.size_1","precision_1","recall_1","domain_1","subgraph.number_1","relative.depth_1","intersection_1")  
colnames(GO_all_clusters)[15:26]=c("query.number_2","significant_2","p.value_2","term.size_2","query.size_2","overlap.size_2","precision_2","recall_2","domain_2","subgraph.number_2","relative.depth_2","intersection_2")  
colnames(GO_all_clusters)[27:38]=c("query.number_3","significant_3","p.value_3","term.size_3","query.size_3","overlap.size_3","precision_3","recall_3","domain_3","subgraph.number_3","relative.depth_3","intersection_3")  
colnames(GO_all_clusters)[39:50]=c("query.number_4","significant_4","p.value_4","term.size_4","query.size_4","overlap.size_4","precision_4","recall_4","domain_4","subgraph.number_4","relative.depth_4","intersection_4")  
colnames(GO_all_clusters)[51:62]=c("query.number_5","significant_5","p.value_5","term.size_5","query.size_5","overlap.size_5","precision_5","recall_5","domain_5","subgraph.number_5","relative.depth_5","intersection_5")  
colnames(GO_all_clusters)[63:74]=c("query.number_6","significant_6","p.value_6","term.size_6","query.size_6","overlap.size_6","precision_6","recall_6","domain_6","subgraph.number_6","relative.depth_6","intersection_6")  
#calculating -log10(pvalue)
GO_all_clusters_1=cbind(GO_all_clusters,apply(GO_all_clusters[,c(5,17,29,41,53,65)], 2,inverted_log10))
#merging categories
GO_all_clusters_2=cbind(GO_all_clusters_1,apply(GO_all_clusters_1[, c(11,23,35,47,59,71)], 1, max, na.rm = TRUE))
colnames(GO_all_clusters_2)[81]="domain"
GO_all_clusters_2_reduced=GO_all_clusters_2[,c(1,2,75:81)]
#Remove tf category from domain
GO_all_clusters_2_reduced_1=GO_all_clusters_2_reduced[GO_all_clusters_2_reduced$domain!="tf",]
#remove NA
GO_all_clusters_2_reduced_1[is.na(GO_all_clusters_2_reduced_1)] = 0

#PREPARING GRAPHS FOR GO_analyses
#Function for heatmaps
maps.graphs2 <- function(mat,name) {
  w = mat[,name]
  library(gplots)
  t = as.matrix(mat[,-1])
  rownames(t)=w
  my_palette = colorRampPalette(c("white", "red"))(n = 299)
  heatmap.2(t,Colv= FALSE, Rowv = TRUE, trace="none", density.info="none",col=my_palette, breaks = 300, margins = c(6,12),  srtCol=,cexCol=1, cexRow = 0.5)
}

#full heatmap all GO all clusters
maps.graphs2(GO_all_clusters_2_reduced_1[,c(1,3:8)],"term.name")
#Select Top 10 for each cluster
GO_top10=unique(rbind(GO_all_clusters_2_reduced_1[order(-GO_all_clusters_2_reduced_1$p.value_1),][1:10,],GO_all_clusters_2_reduced_1[order(-GO_all_clusters_2_reduced_1$p.value_2),][1:10,],GO_all_clusters_2_reduced_1[order(-GO_all_clusters_2_reduced_1$p.value_3),][1:10,],GO_all_clusters_2_reduced_1[order(-GO_all_clusters_2_reduced_1$p.value_4),][1:10,],GO_all_clusters_2_reduced_1[order(-GO_all_clusters_2_reduced_1$p.value_5),][1:10,],GO_all_clusters_2_reduced_1[order(-GO_all_clusters_2_reduced_1$p.value_6),][1:10,]))
maps.graphs2(GO_top10[,c(1,3:8)],"term.name")
#select Top 10 GO:BP
GO_BP=GO_all_clusters_2_reduced_1[GO_all_clusters_2_reduced_1$domain=="BP",]
GO_BP_top10=unique(rbind(GO_BP[order(-GO_BP$p.value_1),][1:10,],GO_BP[order(-GO_BP$p.value_2),][1:10,],GO_BP[order(-GO_BP$p.value_3),][1:10,],GO_BP[order(-GO_BP$p.value_4),][1:10,],GO_BP[order(-GO_BP$p.value_5),][1:10,],GO_BP[order(-GO_BP$p.value_6),][1:10,]))
maps.graphs2(GO_BP_top10[,c(1,3:8)],"term.name")
#select Top 10 GO:CC
GO_CC=GO_all_clusters_2_reduced_1[GO_all_clusters_2_reduced_1$domain=="CC",]
GO_CC_top10=unique(rbind(GO_CC[order(-GO_CC$p.value_1),][1:10,],GO_CC[order(-GO_CC$p.value_2),][1:10,],GO_CC[order(-GO_CC$p.value_3),][1:10,],GO_CC[order(-GO_CC$p.value_4),][1:10,],GO_CC[order(-GO_CC$p.value_5),][1:10,],GO_CC[order(-GO_CC$p.value_6),][1:10,]))
maps.graphs2(GO_CC_top10[,c(1,3:8)],"term.name")
#select Top 10 GO:MF
GO_MF=GO_all_clusters_2_reduced_1[GO_all_clusters_2_reduced_1$domain=="MF",]
GO_MF_top10=unique(rbind(GO_MF[order(-GO_MF$p.value_1),][1:10,],GO_MF[order(-GO_MF$p.value_2),][1:10,],GO_MF[order(-GO_MF$p.value_3),][1:10,],GO_MF[order(-GO_MF$p.value_4),][1:10,],GO_MF[order(-GO_MF$p.value_5),][1:10,],GO_MF[order(-GO_MF$p.value_6),][1:10,]))
maps.graphs2(GO_MF_top10[,c(1,3:8)],"term.name")
#select Top 10 keg
GO_keg=GO_all_clusters_2_reduced_1[GO_all_clusters_2_reduced_1$domain=="keg",]
GO_keg_top10=unique(rbind(GO_keg[order(-GO_keg$p.value_1),][1:10,],GO_keg[order(-GO_keg$p.value_2),][1:10,],GO_keg[order(-GO_keg$p.value_3),][1:10,],GO_keg[order(-GO_keg$p.value_4),][1:10,],GO_keg[order(-GO_keg$p.value_5),][1:10,],GO_keg[order(-GO_keg$p.value_6),][1:10,]))
maps.graphs2(GO_keg_top10[,c(1,3:8)],"term.name")
#select Top 10 reac
GO_reac=GO_all_clusters_2_reduced_1[GO_all_clusters_2_reduced_1$domain=="rea",]
GO_reac_top10=unique(rbind(GO_reac[order(-GO_reac$p.value_1),][1:10,],GO_reac[order(-GO_reac$p.value_2),][1:10,],GO_reac[order(-GO_reac$p.value_3),][1:10,],GO_reac[order(-GO_reac$p.value_4),][1:10,],GO_reac[order(-GO_reac$p.value_5),][1:10,],GO_reac[order(-GO_reac$p.value_6),][1:10,]))
maps.graphs2(GO_reac_top10[,c(1,3:8)],"term.name")

#Selected Cluster 1
Selected_GO_Cluster1=filter(GO_all_clusters_2_reduced_1, grepl('GO:0016192|GO:0030182|GO:0042995|GO:0008092|KEGG:04360|REAC:R-HSA-199991',`term.id`))
Selected_GO_Cluster1_OK=melt(Selected_GO_Cluster1[,c(1,3:8)], id="term.name")
Selected_GO_Cluster1_OK2=merge(Selected_GO_Cluster1_OK,Selected_GO_Cluster1[,c(1,9)], by="term.name")
#balloon graph for GO_Cluster1
ggplot(Selected_GO_Cluster1_OK2,aes(y=reorder(term.name, value), x=variable, size=value)) + geom_point(shape=16, aes(colour=value)) +scale_size_area(max_size = 30) + scale_colour_gradient(low = "white", high="red") + theme(axis.title.x=element_blank(), axis.title.y=element_blank(), axis.text.x = element_text(angle = 45, hjust=1), panel.background = element_rect(fill = "white", colour = "white"))+ theme(legend.position="none")
ggplot(Selected_GO_Cluster1_OK2,aes(y=reorder(term.name, value),x=variable, size=value)) + geom_point(shape=16, aes(colour=value)) +scale_size_area(max_size = 30) + scale_colour_gradient(low = "white", high="red") + theme(axis.title.x=element_blank(), axis.title.y=element_blank(), axis.text.x = element_text(angle = 45, hjust=1), axis.text.y = element_blank(), panel.background = element_rect(fill = "white", colour = "white"))+ theme(legend.position="none")

#Selected Cluster 2
Selected_GO_Cluster2=filter(GO_all_clusters_2_reduced_1, grepl('GO:0048666|GO:0007409|GO:0030424|GO:0150034|GO:0045202|KEGG:04721',`term.id`))
Selected_GO_Cluster2_OK=melt(Selected_GO_Cluster2[,c(1,3:8)], id="term.name")
Selected_GO_Cluster2_OK2=merge(Selected_GO_Cluster2_OK,Selected_GO_Cluster2[,c(1,9)], by="term.name")
#balloon graph for GO_Cluster2
ggplot(Selected_GO_Cluster2_OK2,aes(y=reorder(term.name, value),x=variable, size=value)) + geom_point(shape=16, aes(colour=value)) +scale_size_area(max_size = 30) + scale_colour_gradient(low = "white", high="red") + theme(axis.title.x=element_blank(), axis.title.y=element_blank(), axis.text.x = element_text(angle = 45, hjust=1), panel.background = element_rect(fill = "white", colour = "white"))+ theme(legend.position="none")
ggplot(Selected_GO_Cluster2_OK2,aes(y=reorder(term.name, value),x=variable, size=value)) + geom_point(shape=16, aes(colour=value)) +scale_size_area(max_size = 30) + scale_colour_gradient(low = "white", high="red") + theme(axis.title.x=element_blank(), axis.title.y=element_blank(), axis.text.x = element_text(angle = 45, hjust=1), axis.text.y = element_blank(), panel.background = element_rect(fill = "white", colour = "white"))+ theme(legend.position="none")

#Selected Cluster 3
Selected_GO_Cluster3=filter(GO_all_clusters_2_reduced_1, grepl('GO:0051234|GO:0006810|GO:0006887|GO:0031982|GO:0044421|KEGG:04142',`term.id`))
Selected_GO_Cluster3_OK=melt(Selected_GO_Cluster3[,c(1,3:8)], id="term.name")
Selected_GO_Cluster3_OK2=merge(Selected_GO_Cluster3_OK,Selected_GO_Cluster3[,c(1,9)], by="term.name")
#balloon graph for GO_Cluster3
ggplot(Selected_GO_Cluster3_OK2,aes(y=reorder(term.name, value),x=variable, size=value)) + geom_point(shape=16, aes(colour=value)) +scale_size_area(max_size = 30) + scale_colour_gradient(low = "white", high="red") + theme(axis.title.x=element_blank(), axis.title.y=element_blank(), axis.text.x = element_text(angle = 45, hjust=1), panel.background = element_rect(fill = "white", colour = "white"))+ theme(legend.position="none")
ggplot(Selected_GO_Cluster3_OK2,aes(y=reorder(term.name, value),x=variable, size=value)) + geom_point(shape=16, aes(colour=value)) +scale_size_area(max_size = 30) + scale_colour_gradient(low = "white", high="red") + theme(axis.title.x=element_blank(), axis.title.y=element_blank(), axis.text.x = element_text(angle = 45, hjust=1), axis.text.y = element_blank(), panel.background = element_rect(fill = "white", colour = "white"))+ theme(legend.position="none")

#Selected Cluster 4
Selected_GO_Cluster4=filter(GO_all_clusters_2_reduced_1, grepl('GO:0005759|GO:0005622|GO:0006396|GO:0071840|KEGG:00240|REAC:R-HSA-5389840',`term.id`))
Selected_GO_Cluster4_OK=melt(Selected_GO_Cluster4[,c(1,3:8)], id="term.name")
Selected_GO_Cluster4_OK2=merge(Selected_GO_Cluster4_OK,Selected_GO_Cluster4[,c(1,9)], by="term.name")
#balloon graph for GO_Cluster4
ggplot(Selected_GO_Cluster4_OK2,aes(y=reorder(term.name, value),x=variable, size=value)) + geom_point(shape=16, aes(colour=value)) +scale_size_area(max_size = 30) + scale_colour_gradient(low = "white", high="red") + theme(axis.title.x=element_blank(), axis.title.y=element_blank(), axis.text.x = element_text(angle = 45, hjust=1), panel.background = element_rect(fill = "white", colour = "white"))+ theme(legend.position="none")
ggplot(Selected_GO_Cluster4_OK2,aes(y=reorder(term.name, value),x=variable, size=value)) + geom_point(shape=16, aes(colour=value)) +scale_size_area(max_size = 30) + scale_colour_gradient(low = "white", high="red") + theme(axis.title.x=element_blank(), axis.title.y=element_blank(), axis.text.x = element_text(angle = 45, hjust=1), axis.text.y = element_blank(), panel.background = element_rect(fill = "white", colour = "white"))+ theme(legend.position="none")

#Selected Cluster 5
Selected_GO_Cluster5=filter(GO_all_clusters_2_reduced_1, grepl('GO:0006364|GO:0000278|GO:1990904|GO:0005634|GO:0003723|KEGG:03030',`term.id`))
Selected_GO_Cluster5_OK=melt(Selected_GO_Cluster5[,c(1,3:8)], id="term.name")
Selected_GO_Cluster5_OK2=merge(Selected_GO_Cluster5_OK,Selected_GO_Cluster5[,c(1,9)], by="term.name")
#balloon graph for GO_Cluster5
ggplot(Selected_GO_Cluster5_OK2,aes(y=reorder(term.name, value),x=variable, size=value)) + geom_point(shape=16, aes(colour=value)) +scale_size_area(max_size = 30) + scale_colour_gradient(low = "white", high="red") + theme(axis.title.x=element_blank(), axis.title.y=element_blank(), axis.text.x = element_text(angle = 45, hjust=1), panel.background = element_rect(fill = "white", colour = "white"))+ theme(legend.position="none")
ggplot(Selected_GO_Cluster5_OK2,aes(y=reorder(term.name, value),x=variable, size=value)) + geom_point(shape=16, aes(colour=value)) +scale_size_area(max_size = 30) + scale_colour_gradient(low = "white", high="red") + theme(axis.title.x=element_blank(), axis.title.y=element_blank(), axis.text.x = element_text(angle = 45, hjust=1), axis.text.y = element_blank(), panel.background = element_rect(fill = "white", colour = "white"))+ theme(legend.position="none")

#Selected Cluster 6
Selected_GO_Cluster6=filter(GO_all_clusters_2_reduced_1, grepl('GO:0044237|GO:0043043|GO:0003676|KEGG:01230|REAC:R-HSA-72766|REAC:R-HSA-72312',`term.id`))
Selected_GO_Cluster6_OK=melt(Selected_GO_Cluster6[,c(1,3:8)], id="term.name")
Selected_GO_Cluster6_OK2=merge(Selected_GO_Cluster6_OK,Selected_GO_Cluster6[,c(1,9)], by="term.name")
#balloon graph for GO_Cluster5
ggplot(Selected_GO_Cluster6_OK2,aes(y=reorder(term.name, value),x=variable, size=value)) + geom_point(shape=16, aes(colour=value)) +scale_size_area(max_size = 30) + scale_colour_gradient(low = "white", high="red") + theme(axis.title.x=element_blank(), axis.title.y=element_blank(), axis.text.x = element_text(angle = 45, hjust=1), panel.background = element_rect(fill = "white", colour = "white"))+ theme(legend.position="none")
ggplot(Selected_GO_Cluster6_OK2,aes(y=reorder(term.name, value),x=variable, size=value)) + geom_point(shape=16, aes(colour=value)) +scale_size_area(max_size = 30) + scale_colour_gradient(low = "white", high="red") + theme(axis.title.x=element_blank(), axis.title.y=element_blank(), axis.text.x = element_text(angle = 45, hjust=1), axis.text.y = element_blank(), panel.background = element_rect(fill = "white", colour = "white"))+ theme(legend.position="none")


## BS
## analysis correlation transcriptomics & proteomics


## RK

## BS
# correlation transcriptomics & proteomics: TABLE 6 = Rna_vs_prot_T2T0


## BS - transcriptomics proteomics together ####
## load gene names
gene.names <- read.delim(file="D:/Utrecht/Additional_data/Human/Gene_names_and_positions.txt")

## load counts
tr.counts <- read.xlsx(xlsxFile = "./Count Tables/UMC-RK-b001_HM3JFBGX9_S9_R2.ReadCounts.xlsx",rowNames = T) 
tr.norm <- t(t(tr.counts)/apply(tr.counts,2,sum)*1e6)

## load protein data
proteom <- read.xlsx(xlsxFile = "D:/Utrecht/Projects/Robbelien/Proteomics/all_proteins.xlsx")
## remove duplicated genes
proteom <- proteom[!duplicated(proteom$gene.name) & !is.na(proteom$gene.name),]

## add rownames to protein data
rownames(proteom) <- proteom$gene.name

## get usable RNA names 
rna.names <- gsub("__chr.*","",rownames(tr.counts))

## get genes in both RNA and protein data
bnames <- rna.names[rna.names %in% proteom$gene.name]

## now get the proteom values and rna-seq values in the same order.

tr.tmp <- tr.norm[apply(tr.counts>0,1,sum)>4,]
tr.ave <- cbind(apply(tr.tmp[,1:2],1,mean),apply(tr.tmp[,3:4],1,mean),apply(tr.tmp[,5:6],1,mean),
                apply(tr.tmp[,7:8],1,mean),apply(tr.tmp[,9:10],1,mean),apply(tr.tmp[,11:12],1,mean))
use.norm <- tr.ave+1
colnames(use.norm) <- c("A0","B0","A1","B1","A2","B2")

T02A <- log2(use.norm[,"A0"]/use.norm[,"A2"])
T02B <- log2(use.norm[,"B0"]/use.norm[,"B2"])
rat02 <- data.frame(T02A,T02B)
rownames(rat02) <- rna.names[apply(tr.counts>0,1,sum)>4]
plot(-rat02[bnames,2],proteom[bnames,]$`log2(T2/T0)`)

## rna + prot data

RNA <- -apply(rat02[bnames,],1,mean)
PROTEIN <- proteom[bnames,]$`log2(T2/T0)`
Gname <- bnames
sa.val <- sqrt(abs(RNA) + abs(PROTEIN))

## combine data 
to.pl <- data.frame(Gname,RNA,PROTEIN,sa.val)

## Write table with RNA and protein levels for each gene
write.xlsx(to.pl,file = "Rna_vs_prot_T2T0.xlsx")

## Fig2F - correlation transcriptomics proteomics ####
# import CSV
library(readr)
Rna_vs_prot_T2T0 <- read_delim("Rna_vs_prot_T2T0.csv", 
                               ";", escape_double = FALSE, col_types = cols(PROTEIN = col_number(), 
                                                                            RNA = col_number(), sa.val = col_number()), 
                               trim_ws = TRUE)
View(Rna_vs_prot_T2T0)
RNA_protein_T2T0 <- Rna_vs_prot_T2T0
RNA_protein_T2T0 <- RNA_protein_T2T0[-4290, ] # remove PCLO from dataset (contaminant from MS)
RNA_protein_T2T0 <- na.omit(RNA_protein_T2T0) # remove NA from dataset

# scatterplot for correlation
ggplot(RNA_protein_T2T0, aes(x = RNA, y = PROTEIN)) +
  geom_point() +
  geom_smooth(method = lm)

# new dataframe for stem cell markers RNA and protein
RNA_protein_SC <- filter(RNA_protein_T2T0, grepl("OTX2|SOX2|LIN28A|NES|NOTCH1|MKI67", Gname))
RNA_protein_SC <- RNA_protein_SC[c(1:5, 8), ]
RNA_protein_neuron <- filter(RNA_protein_T2T0, grepl("MAP2|TUBB3|ENO2|STMN1|DCX|SYP", Gname))
RNA_protein_neuron <- RNA_protein_neuron[c(11,16,3,13,2,15), ] # because extra markers are added that contain part of the name
RNA_protein_axon <- filter(RNA_protein_T2T0, grepl("NCAM1|NFASC|MAPT|BASP1|GAP43|TRIM46|ANK3", Gname))
RNA_protein_axon <- RNA_protein_axon[-7, ]

# scatterplot for correlation
# cor_RNA_prot <-
ggplot(RNA_protein_T2T0, aes(x = RNA, y = PROTEIN)) +
  geom_point(colour = "#a6a6a6", size = 0.8, shape = 20) +
  geom_smooth(method = lm, colour = "#282828", size = 0.3) +
  geom_point(data = RNA_protein_SC, aes(x = RNA, y = PROTEIN), colour = "#191970", size = 2) +
  geom_text(data = RNA_protein_SC, aes(label = Gname), colour = "#191970", size = 3, hjust = -0.2, vjust = -0.2, fontface = "bold") +
  geom_point(data = RNA_protein_neuron, aes(x = RNA, y = PROTEIN), colour = "#cc8400", size = 2) +
  geom_text(data = RNA_protein_neuron, aes(label = Gname), colour = "#cc8400", size = 3, hjust = -0.2, vjust = -0.2, fontface = "bold") +
  geom_point(data = RNA_protein_axon, aes(x = RNA, y = PROTEIN), colour = "#D51F1F", size = 2) +
  geom_text(data = RNA_protein_axon, aes(label = Gname), colour = "#D51F1F", size = 3, hjust = -0.2, vjust = -0.2, fontface = "bold") +
  theme_classic() + ggtitle("correlation transcriptomics and proteomics") + xlab("RNA log2ratio(d7/d1)") + ylab("protein log2ratio(d7/d1)") +
  theme(axis.text = element_text(colour = "#000000"), axis.ticks = element_blank())
stat_cor(method = "pearson")


# test correlation RNA and protein expression T2/T0
cor.test(RNA_protein_T2T0$RNA, RNA_protein_T2T0$PROTEIN, method = "pearson")
cor(RNA_protein_T2T0$RNA, RNA_protein_T2T0$PROTEIN, method = "pearson")


install.packages("ggpubr")
library(ggpubr)

# export correlation plot as pdf
pdf("corplot2.pdf", useDingbats = F, width = 5, height = 4.5)
cor_RNA_prot
dev.off()

## Fig2G - heatmaps transcriptomics stem cell/ neuron/ axon markers ####

library(readr)
normalized_to_reads_per_million <- read_delim("normalized to reads per million.csv", 
                                              ";", escape_double = FALSE, trim_ws = TRUE)
View(normalized_to_reads_per_million) # same as T2_reads_norm_permillion
# these values are log2 of raw values normalized per million reads

# change dataframe name
log2_norm <- normalized_to_reads_per_million # copies dataframe to new with different name
rm(normalized_to_reads_per_million) # remove old df

# make new df and transform numbers back to raw values (norm per mln reads)
norm_per_mln <- cbind(log2_norm[1], 2^log2_norm[2:13])
# change column name first column
names(norm_per_mln)[names(norm_per_mln) == "X1"] <- "Gene"
view(norm_per_mln)

# scatterplots to check correlation of techreps for each biorep
T0_A <- ggplot(norm_per_mln, aes(x = norm_per_mln$A1.0, y = norm_per_mln$A2.0))
T1_A <- ggplot(norm_per_mln, aes(x = norm_per_mln$A1.1, y = norm_per_mln$A2.1))
T2_A <- ggplot(norm_per_mln, aes(x = norm_per_mln$A1.2, y = norm_per_mln$A2.2))
T0_B <- ggplot(norm_per_mln, aes(x = norm_per_mln$B1.0, y = norm_per_mln$B2.0))
T1_B <- ggplot(norm_per_mln, aes(x = norm_per_mln$B1.1, y = norm_per_mln$B2.1))
T2_B <- ggplot(norm_per_mln, aes(x = norm_per_mln$B1.2, y = norm_per_mln$B2.2))

grid.arrange(T0_A + geom_point(color = "red", size = 1, shape = 20),
             T0_B + geom_point(color = "indianred", size = 1, shape = 20),
             T1_A + geom_point(color = "blue", size = 1, shape = 20),
             T1_B + geom_point(color = "dodgerblue", size = 1, shape = 20),
             T2_A + geom_point(color = "darkgoldenrod1", size = 1, shape = 20),
             T2_B + geom_point(color = "orange", size = 1, shape = 20))

# add 1 to each value as to not get a negative log2 value and store in new df
RNA_reads <- cbind(norm_per_mln[1], 1+norm_per_mln[2:13])
# reshuffle column order (replica's together in stead of timepoints together)
RNA_reads <- RNA_reads[, c(1, 2, 6, 10, 3, 7, 11, 4, 8, 12, 5, 9, 13)]

#function to define log2(mean(a,b))
log2mean <- function(x) {
  w=log2(mean(x)) 
  w
}

# dataframe ratios TPs NOTE: RNA_reads data frame from other script used!
ratios_TPs <- data.frame(Gene = RNA_reads[, 1],
                         d3d1_A1 = RNA_reads$A1.1/RNA_reads$A1.0,
                         d3d1_A2 = RNA_reads$A2.1/RNA_reads$A2.0,
                         d3d1_B1 = RNA_reads$B1.1/RNA_reads$B1.0,
                         d3d1_B2 = RNA_reads$B2.1/RNA_reads$B2.0,
                         d7d3_A1 = RNA_reads$A1.2/RNA_reads$A1.1,
                         d7d3_A2 = RNA_reads$A2.2/RNA_reads$A2.1,
                         d7d3_B1 = RNA_reads$B1.2/RNA_reads$B1.1,
                         d7d3_B2 = RNA_reads$B2.2/RNA_reads$B2.1,
                         d7d1_A1 = RNA_reads$A1.2/RNA_reads$A1.0,
                         d7d1_A2 = RNA_reads$A2.2/RNA_reads$A2.0,
                         d7d1_B1 = RNA_reads$B1.2/RNA_reads$B1.0,
                         d7d1_B2 = RNA_reads$B2.2/RNA_reads$B2.0)

# dataframe for log2mean(ratios)
ratios_TPs <- cbind(ratios_TPs,
                    apply(ratios_TPs[, c(2:5)], 1, mean),
                    apply(ratios_TPs[, c(6:9)], 1, mean),
                    apply(ratios_TPs[, c(10:13)], 1, mean))
colnames(ratios_TPs)[14:16] = c("mean_d3d1","mean_d7d3","meand7d1")

ratios_TPs <- cbind(ratios_TPs,
                    apply(ratios_TPs[, 14:16], 2, log2))
colnames(ratios_TPs)[17:19] = c("log2mean_d3d1","log2mean_d7d3","log2meand7d1")

# other dataframe: first determine means per TP
read_means <- data.frame(Gene = RNA_reads1[, 1],
                         meand1 = apply(RNA_reads1[, c(2:5)], 1, mean),
                         meand3 = apply(RNA_reads1[, c(6:9)], 1, mean),
                         meand7 = apply(RNA_reads1[, c(10:13)], 1, mean))
read_means <- cbind(read_means,
                    d1d1 = read_means$meand1/read_means$meand1,
                    d3d1 = read_means$meand3/read_means$meand1,
                    d7d3 = read_means$meand7/read_means$meand3,
                    d7d1 = read_means$meand7/read_means$meand1)
read_means <- cbind(read_means,
                    apply(read_means[, 5:8], 2, log2))
colnames(read_means)[9:12] = c("log2mean_d1d1", "log2mean_d3d1", "log2mean_d7d3", "log2mean_d7d1")


# filter stemcell, neuron, axon markers
library(dplyr)
slct_SC <- filter(read_means, grepl("OTX2__chr14|SOX2__chr3|LIN28A__chr1|NES__chr1|NOTCH1__chr9|MKI67__chr10", Gene))
slct_neuron <- filter(read_means, grepl("MAP2__chr2|TUBB3__chr16|ENO2__chr12|STMN1__chr1|DCX__chrX|SYP__chrX", Gene))
slct_axon <- filter(read_means, grepl("NCAM1__chr11|NFASC__chr1|MAPT__chr17|BASP1__chr5|GAP43__chr3|TRIM46__chr1|ANK3__chr10", Gene))

# heatmap SC markers
slct_SC_m <- as.matrix(slct_SC[, 9:12])
row.names(slct_SC_m) <- slct_SC$Gene

# for manual color range (but keeps 0 in middle of range)
hmp_SC <- pheatmap(slct_SC_m, cluster_cols = F, color = colorRampPalette(c("blue", "#FAFAFA", "red"))(n = 600),
                   border_color = NA, breaks = c(seq(-3, 3, by = 0.01)), main = "RNA expression stem cell markers")


# heatmap neuron markers
slct_neuron_m <- as.matrix(slct_neuron[, 9:12])
row.names(slct_neuron_m) <- slct_neuron$Gene

# heatmap
hmp_neuron <- pheatmap(slct_neuron_m, cluster_cols = F, color = colorRampPalette(c("blue", "#FAFAFA", "red"))(n = 600),
                       border_color = NA, breaks = c(seq(-3, 3, by = 0.01)), main = "RNA expression neuron markers")


# heatmap axon markers
slct_axon_m <- as.matrix(slct_axon[, 9:12])
row.names(slct_axon_m) <- slct_axon$Gene

# heatmap
hmp_axon <- pheatmap(slct_axon_m, cluster_cols = F, color = colorRampPalette(c("blue", "#FAFAFA", "red"))(n = 600),
                     border_color = NA, breaks = c(seq(-3, 3, by = 0.01)), main = "RNA expression axon markers")

# export plotgrid as pdf - CS, neuron, axon
pdf("RNA_CSneuronaxon_hmps.pdf", useDingbats = F, width = 5, height = 10)
# component 4 of the pheatmap is the gtable of the plot, this should be specified for the grid
gridExtra::grid.arrange(grobs = list(hmp_SC[[4]], hmp_neuron[[4]], hmp_axon[[4]]), ncol = 1)
dev.off()


## Fig2H - heatmaps proteomics stem cell/ neuron/ axon markers ####
#stemcell markers (heatmaps)
stemcell=filter(Replica_A_6, grepl('P48681|P46013|P46531|P32243|P48431|Q9H9Z2',`Accession`))
stemcell_OK=stemcell[,c(3,72,63,66,69)]
stemcell_OK2=as.matrix(stemcell_OK[,-1])
my_palette = colorRampPalette(c("blue", "white", "red"))(n = 299)
rownames(stemcell_OK2)=stemcell_OK$`gene name`
library(gplots)
heatmap.2(stemcell_OK2,Colv = FALSE, main ="Stem cell markers", trace="none", density.info="none",col=my_palette, breaks = 300, srtCol=45,cexCol=1, cexRow = 1)
library(pheatmap)
my_palette2 = colorRampPalette(c("blue", "white", "red"))(n = 50)
pheatmap(stemcell_OK2, cluster_cols = FALSE, color=my_palette2) #Problems with 0 value in white
#stemcell markers (line trend)
ggplot(melt(stemcell_OK[,-4], id="gene name"), aes(x=variable, y=value, group=`gene name`)) + geom_point(aes(colour=`gene name`)) + geom_line(aes(colour=`gene name`), size=2) + theme_minimal() +ggtitle("Stem cell") + ylab("log2(RATIO)") + ylim(-1,+1) +scale_color_brewer(palette="Blues")

#neuron markers (heatmaps)
neurons=filter(Replica_A_6, grepl('P11137|P16949|O43602|Q13509|P08247|Q16650|P09104',`Accession`))
neurons_OK=neurons[,c(3,72,63,66,69)]
neurons_OK1=neurons_OK[-6, ]
neurons_OK2=as.matrix(neurons_OK1[,-1])
rownames(neurons_OK2)=neurons_OK1$`gene name`
my_palette3 = colorRampPalette(c("white", "red"))(n = 299)
heatmap.2(neurons_OK2,Colv = FALSE, main ="Neuron markers", trace="none", density.info="none",col=my_palette3, breaks = 300, srtCol=45,cexCol=1, cexRow = 1)
pheatmap(neurons_OK2, cluster_cols = FALSE, color=my_palette3)
#neuron markers (line trend)
ggplot(melt(neurons_OK[,-4], id="gene name"), aes(x=variable, y=value, group=`gene name`)) + geom_point(aes(colour=`gene name`)) + geom_line(aes(colour=`gene name`), size=2) + theme_minimal() + ggtitle("Neuron") + ylab("log2(RATIO)") + ylim(-0.5,+2) +scale_color_brewer(palette="Oranges")

#Axon markers 
axon=filter(Replica_A_6, grepl('MAPT|TRIM46|BASP1|GAP43|NCAM1|NFASC|ANK3',`gene name`))
axon_OK=axon[c(-8,-9),c(3,72,63,66,69)]
axon_OK2=as.matrix(axon_OK[,-1])
rownames(axon_OK2)=axon_OK$`gene name`
heatmap.2(axon_OK2,Colv = FALSE, main ="Axon markers", trace="none", density.info="none",col=my_palette, breaks = 300, srtCol=45,cexCol=1, cexRow = 1)
pheatmap(axon_OK2, cluster_cols = FALSE, color=my_palette3)
#axon markers (line trend)
ggplot(melt(axon_OK[,-4], id="gene name"), aes(x=variable, y=value, group=`gene name`)) + geom_point(aes(colour=`gene name`)) + geom_line(aes(colour=`gene name`), size=2) + theme_minimal() + ggtitle("Axon") + ylab("log2(RATIO)") + ylim(-0.5,+2) +scale_color_brewer(palette="Reds")

# heatmaps
hmp_SC_MS <- pheatmap::pheatmap(stemcell_OK2, cluster_cols = F, color = colorRampPalette(c("blue", "#FAFAFA", "red"))(n = 600),
                                border_color = NA, breaks = c(seq(-3, 3, by = 0.01)), main = "protein expression stem cell markers")
hmp_neuron_MS <- pheatmap::pheatmap(neurons_OK2, cluster_cols = F, color = colorRampPalette(c("blue", "#FAFAFA", "red"))(n = 600),
                                    border_color = NA, breaks = c(seq(-3, 3, by = 0.01)), main = "protein expression neuron markers")
hmp_axon_MS <- pheatmap::pheatmap(axon_OK2, cluster_cols = F, color = colorRampPalette(c("blue", "#FAFAFA", "red"))(n = 600),
                                  border_color = NA, breaks = c(seq(-3, 3, by = 0.01)), main = "protein expression axon markers")

# export plotgrid as pdf - CS, neuron, axon
pdf("MS_CSneuronaxon_hmps.pdf", useDingbats = F, width = 5, height = 10)
# component 4 of the pheatmap is the gtable of the plot, this should be specified for the grid
gridExtra::grid.arrange(grobs = list(hmp_SC_MS[[4]], hmp_neuron_MS[[4]], hmp_axon_MS[[4]]), ncol = 1)
dev.off()


# heatmap
hmp_neuron <- pheatmap(slct_neuron_m, cluster_cols = F, color = colorRampPalette(c("blue", "#FAFAFA", "red"))(n = 600),
                       border_color = NA, breaks = c(seq(-3, 3, by = 0.01)), main = "RNA expression neuron markers")


# heatmap axon markers
slct_axon_m <- as.matrix(slct_axon[, 9:12])
row.names(slct_axon_m) <- slct_axon$Gene

# heatmap
hmp_axon <- pheatmap(slct_axon_m, cluster_cols = F, color = colorRampPalette(c("blue", "#FAFAFA", "red"))(n = 600),
                     border_color = NA, breaks = c(seq(-3, 3, by = 0.01)), main = "RNA expression axon markers")

# export plotgrid as pdf - CS, neuron, axon
pdf("RNA_CSneuronaxon_hmps.pdf", useDingbats = F, width = 5, height = 10)
# component 4 of the pheatmap is the gtable of the plot, this should be specified for the grid
gridExtra::grid.arrange(grobs = list(hmp_SC[[4]], hmp_neuron[[4]], hmp_axon[[4]]), ncol = 1)
dev.off()

## FigS2I - heatmaps RNA semaphorins & rap1GTPases ####
# filter semaphorin genes
library(dplyr)

slct_sema <- filter(read_means, grepl("SEMA6C__chr1|SEMA4D__chr9|SEMA4C__chr2|SEMA5B__chr3|SEMA6D__chr15|SEMA3C__chr7|SEMA5A__chr5|SEMA4B__chr15|SEMA6A__chr5|SEMA4F__chr2|SEMA6B__chr19|SEMA3A__chr7", Gene))

# heatmap semaphorins
slct_sema_m <- as.matrix(slct_sema[, 9:12])
row.names(slct_sema_m) <- slct_sema$Gene

library(pheatmap)
hmp_sema <- pheatmap(slct_sema_m, cluster_cols = F, color = colorRampPalette(c("blue", "#FAFAFA", "red"))(n = 400),
                     border_color = NA, breaks = c(seq(-2, 2, by = 0.01)), main = "RNA expression semaphorins")

# filter Rap1GTPases
slct_raps <- filter(read_means, grepl("RAP1A__chr1|RAP1B__chr12", Gene))
slct_raps_m <- as.matrix(slct_raps[, 9:12])
row.names(slct_raps_m) <- slct_raps$Gene

# heatmap rap1GTPases
hmp_raps <- pheatmap(slct_raps_m, cluster_cols = F, color = colorRampPalette(c("blue", "#FAFAFA", "red"))(n = 200),
                     border_color = NA, breaks = c(seq(-1, 1, by = 0.01)), main = "RNA expression rap1GTPases")

# pdf
pdf("sema_rap_RNA.pdf", useDingbats = F, width = 4, height = 7)
gridExtra::grid.arrange(grobs = list(hmp_sema[[4]], hmp_raps[[4]]))
dev.off()

## FigS2J - heatmaps protein semaphorins & rap1GTPases ####
# import dataframe all proteins (RS172)
library(readr)
all_proteins <- read_delim("all_proteins.csv", 
                           ";", escape_double = FALSE, trim_ws = TRUE)
View(all_proteins)

# subset relevant columns (replicates combined)
all_relevant_cols <- all_proteins[, c(1:3, 21, 31, 41)]
all_relevant_cols <- cbind(all_relevant_cols, rep(0, each=7512))
colnames(all_relevant_cols)[7] <- "log2(T0/T0)"
all_relevant_cols <- all_relevant_cols[, c(1:3, 7, 4:6)]

# filter semaphorins & rap1GTPases
MS_slct_sema <- filter(all_relevant_cols, grepl("Q14563|Q9C0C4|Q9H3T3", Accession))
MS_slct_raps <- filter(all_relevant_cols, grepl("P62834|P61224", Accession))

# heatmap MS semaphorins
MS_slct_sema_m <- as.matrix(MS_slct_sema[, 4:7])
row.names(MS_slct_sema_m) <- MS_slct_sema$Accession

library(pheatmap)
hmp_MS_sema <- pheatmap(MS_slct_sema_m, cluster_cols = F, color = colorRampPalette(c("blue", "#FAFAFA", "red"))(n = 300),
                        border_color = NA, breaks = c(seq(-1.5, 1.5, by = 0.01)), main = "Protein expression semaphorins")

# heatmap MS rap1GTPses
MS_slct_raps_m <- as.matrix(MS_slct_raps[, 4:7])
row.names(MS_slct_raps_m) <- MS_slct_raps$Accession

hmp_MS_raps <- pheatmap(MS_slct_raps_m, cluster_cols = F, color = colorRampPalette(c("blue", "#FAFAFA", "red"))(n = 200),
                        border_color = NA, breaks = c(seq(-1, 1, by = 0.01)), main = "Protein expression rap1GTPases")

# pdf
pdf("sema_rap_protein.pdf", useDingbats = F, width = 4, height = 7)
gridExtra::grid.arrange(grobs = list(hmp_MS_sema[[4]], hmp_MS_raps[[4]]))
dev.off()
